# Supplementary material for: Phylogenetic Diversity of Ossification Patterns in the Avian Vertebral Column: A Review and New Data from the Domestic Pigeon and Two Species of Grebes
Source: Biology (Basel). 2022 Jan 24;11(2):180. doi: 10.3390/biology11020180 (PMC8869719; doi:10.3390/biology11020180)
Supplement: Supplementary file 1 [file biology-11-00180-s001.zip]

Archive with 3 entries (3 files):
- Data S1.nex
- Table S1.pdf
- Table S2.pdf
